# Supplementary material for: Rapid Detection of Staphylococcus aureus from Gym Environments for Health Risk Monitoring Using Printed Nanochains-Based Biosensors
Source: Biosensors (Basel). 2025 Dec 1;15(12):791. doi: 10.3390/bios15120791 (PMC12730415; doi:10.3390/bios15120791)
Supplement: Supplementary file 1 [file biosensors-15-00791-s001.zip]

Archive with 1 entries (1 files):
- biosensors-3916069-supplementary.pdf
